# Supplementary material for: Enhanced replication fitness of MERS-CoV clade B over clade A strains in camelids explains the dominance of clade B strains in the Arabian Peninsula
Source: Emerg Microbes Infect. 2021 Dec 17;11(1):260–74. doi: 10.1080/22221751.2021.2019559 (PMC8812806; doi:10.1080/22221751.2021.2019559)
Supplement: Supplemental Material [file TEMI_A_2019559_SM7126.xlsx]

## Sheet: Epithelia +
Fc of innate immune response genes induced at the micro-dissected nasal epithelia (positive by IHC)
			IFNs and IFN receptors				Pattern Recognition Receptors (PRRs)					Transcriptional factors					ISGs				Inflammatory cytokines and chemokines									Enzymes						Adaptors			Receptor
Dpi	Etiquetas de fila	Strain	IFN-alpha	IFN-beta	IFN-lambda1	IFN-lambda3	RIG-1	MDA-5	TLR-3	TLR-7	NLRP3	STAT-1	IRF3	IRF5	IRF7	NFKB1	CXCL10	MX1	OAS1	ISG15	IL-10	IL-1beta	IL-6	IL-8	IL-15	TNF-α	CCL3 (MIP-1α)	CCL2	CXCL1	CASP1	CASP10	AZI2	PACT	TBK1	TRIM 25	NFKBIA	CARD9	PYCARD	IFNLR1
1 dpi	A10 Epi+	Jordan-1 /2015	0.824998	13.9129	1.5325	17.3345	1.66238	2.3966	2.04546	1.16493	0.990024	1.6267	0.93502	1.06703	2.60623	1.04301	17.444	2.12315	1.46807	2.62381	5.12411	2.40453	1.8427	2.39612	1.48647	2.73472	2.69749	4.57824	1.25087	2.67503	1.05402	0.935317	0.859366	0.92723	1.24625	0.832577	0.513515	0.846111	0.747164
1 dpi	A11 Ep+	Jordan-1 /2015	1.75743	18.5587	0.540651	1.25697	1.22823	1.37758	1.36634	0.870862	0.58721	1.262	0.707455	0.557404	1.46961	0.753111	7.26101	0.518848	1.38086	1.40438	0.975442	1.53129	2.00328	2.51447	0.767474	0.422822	2.0864	2.20327	1.72873	0.817577	0.897209	0.614354	0.428843	0.62434	0.982338	0.635299	0.379802	0.514704	0.762529
1 dpi	A12 Epi+	Jordan-1 /2015	4.54116	2241.93	47.6241	1039.58	10.7967	15.9077	5.85072	4.32589	1.65015	6.98085	1.11456	2.17763	23.5394	2.07037	134.546	20.8358	6.48907	32.6437	8.64583	4.88827	6.18772	47.2925	3.0321	4.19773	11.6721	19.1013	2.93729	5.44798	2.65218	2.22715	1.48722	1.42283	4.49	2.95701	0.783829	1.08651	1.79953
2 dpi	A4 Epi+	EMC /2012	4.6407	492.824	15.8076	1235.34	8.87167	19.3581	4.30035	7.79142	3.45372	9.95367	1.31287	3.07124	16.964	1.48263	113.586	30.1851	8.73422	40.8815	9.23038	4.92214	5.99412	31.2505	2.18166	5.36048	51.0614	24.6065	4.09078	12.1148	2.91472	2.23462	1.03573	1.22379	3.52118	1.61859	0.809542	3.12355	1.21088
2 dpi	A13 Epi+	Jordan-1 /2015	22.5744	3375.9	84.583	3405.43	14.9687	25.4967	5.40043	4.03439	1.79209	6.60198	1.34791	2.58177	29.5906	1.53357	220.737	37.956	5.24549	62.3968	9.82478	3.07358	5.45829	15.4035	2.7643	2.68241	13.0853	21.0346	3.85462	17.9708	3.27964	1.98424	1.50032	1.44021	5.92647	1.68492	0.674306	1.01461	1.78171
2 dpi	A15 Epi+	Jordan-1 /2015	26.872	3963.4	114.351	3840.67	19.97	29.7874	3.84534	5.18701	1.69731	10.6921	1.47268	4.1602	43.7709	1.8586	236.838	50.7472	11.3192	87.6041	8.18041	3.39197	6.86015	12.2771	5.73802	4.68757	19.3281	20.7765	1.53504	24.5953	3.18422	3.16845	1.31448	1.67825	6.21929	2.41953	0.478038	1.18028	2.02689
3 dpi	A9 Epi+	EMC /2012	2.0442	541.353	17.4966	454.372	8.5568	24.6659	3.76887	6.18724	3.41615	4.22045	2.25296	3.07707	17.4484	1.47782	161.125	9.21346	4.89556	49.6615	2.80081	3.21046	4.71896	3.71496	2.69996	12.3733	31.6675	27.2308	1.22456	13.3049	1.99205	2.38915	0.821089	1.45205	3.91516	2.24591	0.514875	1.67734	1.14315
3 dpi	A16 Epi+	Jordan-1 /2015	23.0687	5255.49	101.68	2067.28	6.13257	15.6065	4.26066	3.49269	1.83948	6.59979	1.37229	1.79971	13.6548	1.65968	67.0942	23.0028	5.88057	36.8229	13.2529	2.86813	4.40136	18.3242	1.97718	3.40123	11.281	5.8543	2.71518	13.5007	2.45127	1.67555	1.15906	1.12787	2.93245	1.51159	1.07799	1.2186	0.966089
3 dpi	A17 Epi+	Jordan-1 /2015	2.01699	105.595	4.59277	159.252	2.92947	3.49672	1.64217	2.00488	6.03078	2.04854	0.966208	1.44169	6.42608	1.06028	12.68	5.24606	1.592	17.5053	6.55051	15.369	2.94954	121.16	1.24265	2.86288	16.5042	9.70465	11.2965	4.37986	1.95094	1.12688	0.866505	0.843297	1.78119	2.47728	1.56169	2.48286	0.65554
3dpi	A18 Epi+	Jordan-1 /2015	2.97173	309.049	9.95061	304.866	6.16808	7.49926	3.0596	1.70616	2.3553	4.21182	1.03384	1.74027	14.8239	1.21252	64.0419	8.06046	2.36264	22.8101	3.66303	6.21332	2.69086	13.7408	3.05983	2.26593	6.68416	14.0387	4.15338	5.30232	2.28381	1.30598	0.866679	1.1329	2.86531	2.36177	0.917725	1.36929	1.37145
The nasal epithelium of each alpaca (AP1 to AP21) was micro-dissected on the basis of staining the MERS-CoV N protein by IHC. Infected/non-infected areas, as assessed by IHC, were selected and isolated by LCM for RNA extraction and conversion to cDNA. The Fluidigm Biomark microfluidic assay was used to amplify and quantify transcripts of 37 innate immune genes at different dpi (1 to 3 dpi). HPRT1…
Abbrevations: A, alpaca; Dpi, days post inoculation; Epi+, MERS-CoV infected epithelia, as assessed by IHC; ND, a given gene was not detected; Fc, fold change.

## Sheet: Epithelia -
Fc of innate immune response genes induced at the micro-dissected nasal epithelia (negative by IHC)
			IFNs and IFN receptors				Pattern Recognition Receptors (PRRs)					Transcriptional factors					ISGs				Inflammatory cytokines and chemokines									Enzymes						Adaptors			Receptor
Dpi	Etiquetas de fila	Strain	IFN-alpha	IFN-beta	IFN-lambda1	IFN-lambda3	RIG-1	MDA-5	TLR-3	TLR-7	NLRP3	STAT-1	IRF3	IRF5	IRF7	NFKB1	CXCL10	MX1	OAS1	ISG15	IL-10	IL-1beta	IL-6	IL-8	IL-15	TNF-α	CCL3 (MIP-1α)	CCL2	CXCL1	CASP1	CASP10	AZI2	PACT	TBK1	TRIM 25	NFKBIA	CARD9	PYCARD	IFNLR1
1 dpi	A1 Epi-	EMC /2012	0.515978	ND	0.388332	ND	0.627202	0.814262	0.757549	0.508434	0.544934	0.601373	0.733483	0.544728	0.67781	0.712306	0.614881	1.06966	0.600642	0.676208	0.798554	0.528495	1.35814	0.766709	0.543064	0.279747	1.38263	0.478276	1.17594	1.13382	0.758837	0.549887	0.609044	0.741217	0.754587	0.647495	0.477965	0.587774	0.881553
1 dpi	A2 Epi-	EMC /2012	1.12719	1	0.793671	3.18942	5.56603	4.48223	2.18174	1.15603	0.726231	1.28129	0.923097	0.778871	3.36895	1.03978	6.66583	9.5053	3.02255	9.26129	1.55947	1.74079	4.02944	1.65574	0.973047	1.45972	3.68368	2.96302	2.11379	1.40061	0.882987	0.958065	0.812224	1.03177	2.8359	1.2341	0.657153	0.709191	1.13904
1 dpi	A3 Epi-	EMC /2012	0.759803	ND	0.437518	ND	1.05443	1.37796	1.3945	1.87913	0.74301	1.39565	0.865529	1.40585	1.24502	1.02431	2.6731	1.80759	1.51064	2.19326	3.66431	1.78106	2.29335	4.11705	0.745862	1.43328	2.51198	2.83597	1.32433	1.75769	0.701272	0.759559	0.664807	0.871767	1.24792	1.65889	0.689897	1.21293	0.821591
2 dpi	A4 Epi-	EMC /2012	0.536458	5.99879	1.11316	6.44881	9.14016	11.5675	4.71099	1.74519	0.53416	7.71684	1.37404	1.23952	7.00306	1.18402	21.8753	26.0044	8.94257	32.4887	1.06386	0.86874	2.20221	0.81919	1.33699	1.05212	2.77024	4.06711	0.742141	4.92942	1.34072	1.68248	1.2	1.49286	3.60695	0.781662	0.800978	0.81894	1.58161
2 dpi	A5 Epi-	EMC /2012	0.664245	ND	0.563908	ND	1.1495	1.58426	1.42116	0.422573	0.452849	0.944448	0.763576	0.602515	1.77245	0.917902	1.91887	2.28425	1.11691	1.74121	0.695216	0.430536	1.48302	0.259461	0.75881	0.298682	0.445888	0.76163	0.653989	1.42331	1.23407	0.93337	0.54392	0.871564	1.24999	0.561304	0.510061	0.561644	1.15727
2 dpi	A6 Epi-	EMC /2012	0.546448	6.67095	0.91328	23.7586	6.04635	6.43944	1.98586	1.47661	0.584188	3.16357	1.03288	0.817851	1.92968	0.712146	22.1111	7.80224	2.84352	13.5753	1.99658	1.40699	2.18829	4.28185	0.722463	1.8278	5.69471	3.41587	1.63659	2.38632	0.978595	0.878263	0.456109	0.772635	1.5431	0.935174	0.306132	0.98385	0.559436
3 dpi	A7 Epi-	EMC /2012	0.992593	2.30595	0.425703	ND	0.442514	0.672578	1.2933	0.452484	0.390132	0.609984	0.994918	0.329699	0.514364	0.388589	3.38792	0.56202	1.42861	1.48523	1.27966e-299	2.87407	9.48616	7.01631	0.133795	1.03383	0.73537	1.63175	1.75538	0.787313	0.128416	0.613996	3.60694	0.787445	1.038	0.822518	0.412171	0.481493	0.384006
3 dpi	A8 Epi-	EMC /2012	0.844991	9.71925	0.856171	46.6243	2.8726	3.18559	1.90259	1.25395	0.360285	1.93437	1.48712	0.682953	1.0532	1.09032	4.54714	1.70008	3.14953	6.28614	1.32012	0.670726	2.69843	0.552127	1.33544	0.772698	0.824596	1.26198	0.612716	1.73931	1.5935	1.16305	0.910055	0.945092	1.49464	0.542837	0.494388	1.56674	0.978759
3 dpi	A9 Epi-	EMC /2012	0.768977	3.19242	0.799843	ND	1.8287	1.92066	1.21607	0.683419	0.451797	1.07077	1.36439	0.474587	1.41607	0.745635	3.92576	1.82422	2.61737	3.86868	0.192864	0.585238	3.94381	0.536569	0.513384	0.893352	1.55393	0.538289	1.26028	0.524005	0.551219	0.931367	1.89533	0.957752	1.2821	0.854493	0.45914	0.892193	0.668853
1 dpi	A10 Epi-	Jordan -1/2015	0.97769	ND	0.590464	ND	0.657973	1.11502	1.66891	1.11866	0.715259	1.22237	0.791884	1.00028	0.895091	0.844049	1.57703	0.785913	0.872033	0.661294	2.34527	1.65159	2.08177	2.35026	0.914026	1.24213	1.96292	2.6103	2.15281	1.73239	0.746665	0.728639	0.759066	0.862732	0.832301	0.742097	0.755735	0.86698	0.944011
1 dpi	A11 Epi-	Jordan -1/2015	1.30241	ND	0.143038	ND	0.452985	0.721114	1.1005	0.562202	0.512533	0.524484	0.678039	0.646822	0.758274	0.671199	0.715933	0.239051	0.708035	1.1044	0.610565	1.32002	2.02052	2.77654	0.37622	0.329799	1.65533	3.27114	2.39115	0.396685	1.01427	0.500539	0.402733	0.770714	0.801691	0.639595	0.711089	0.589045	0.830029
1 dpi	A12 Epi-	Jordan -1/2015	0.878955	ND	2.61685	ND	2.90969	2.52108	2.68424	1.95213	1.52525	3.3089	1.00992	1.15021	3.71678	1.29264	8.78715	3.17455	2.39105	4.67148	2.8686	3.67484	1.9473	7.47308	1.31495	1.38914	3.35853	4.36469	1.87419	1.43314	1.70909	1.35359	0.757	0.941358	1.75054	1.91905	0.814038	0.968729	1.47105
2 dpi	A13 Epi-	Jordan -1/2015	1.00245	1.59507	0.377419	0.164626	4.08966	4.56813	2.11462	1.06569	0.618156	1.57378	1.20374	1.10034	2.7316	0.950832	6.17055	10.3814	2.30081	12.4922	1.85207	1.90503	1.65854	6.2892	0.696393	1.32624	7.06015	4.97197	2.79831	2.94168	0.87273	0.73018	0.844752	0.880517	1.90643	0.834145	0.674832	0.986547	0.707551
2 dpi	A15 Epi-	Jordan -1/2015	0.478476	0.404935	1.47773	13.2375	10.0541	12.1959	2.00892	2.28186	1.31939	4.66137	1.11279	1.74028	10.9294	1.09655	41.3737	25.6714	7.14664	31.115	3.41704	9.22775	4.38416	13.7843	1.683	2.39996	23.7042	26.5495	6.00786	7.69553	1.07257	1.34323	1.16318	1.19132	4.23527	1.93159	0.799537	0.650688	1.34653
3 dpi	A16 Epi-	Jordan -1/2015	1.38481	1.99739	1.15587	17.866	3.08718	8.46611	3.39439	1.93622	1.01427	3.89845	1.14791	1.45561	3.82558	1.22118	10.5756	19.676	5.29062	19.7505	3.41166	0.697948	2.28706	2.14691	1.37462	1.77087	3.18732	2.21115	1.43011	7.942	1.16754	1.24179	0.984486	1.20793	1.93334	0.844047	1.11645	1.43082	1.11561
3 dpi	A17 Epi-	Jordan -1/2015	0.686827	ND	0.452668	ND	2.40603	2.91816	1.41138	0.937831	1.7876	2.0214	0.639544	1.09013	3.62998	0.754678	4.93599	5.09144	2.03102	12.6283	1.24907	1.74052	0.949552	3.32795	1.12848	0.548885	2.61532	2.13831	2.58576	2.40703	1.47636	1.13933	1.02615	0.748641	1.42946	0.92866	1.58651	1.65586	0.938766
3 dpi	A18 Epi-	Jordan -1/2015	0.765612	23.8756	1.31766	12.4145	2.40411	2.93888	1.69939	1.18359	1.22794	2.64203	0.912442	1.01328	3.35038	0.9867	10.3243	2.87563	1.31641	5.4846	1.12005	2.74889	2.83637	6.38593	1.27555	0.962375	2.06907	7.07583	3.3146	1.97155	1.61607	0.893764	0.861504	0.907536	1.47178	1.94266	1.09019	1.17602	1.02051
The nasal epithelium of each alpaca (AP1 to AP21) was micro-dissected on the basis of staining the MERS-CoV N protein by IHC. Infected/non-infected areas, as assessed by IHC, were selected and isolated by LCM for RNA extraction and conversion to cDNA. The Fluidigm Biomark microfluidic assay was used to amplify and quantify transcripts of 37 innate immune genes at different dpi (1 to 3 dpi). HPRT1…
Abbrevations: A, alpaca; Dpi, days post inoculation; Epi-, MERS-CoV non infected epithelia, as assessed by IHC; ND, a given gene was not detected; Fc, fold change.

## Sheet: Trachea
Fc of innate immune response genes induced at the trachea
			IFNs and IFN receptors				Pattern Recognition Receptors (PRRs)					Transcriptional factors					ISGs				Inflammatory cytokines and chemokines									Enzymes						Adaptors			Receptor
Dpi	Etiquetas de fila	Strain	IFN-alpha	IFN-beta	IFN-lambda1	IFN-lambda3	RIG-1	MDA-5	TLR-3	TLR-7	NLRP3	STAT-1	IRF3	IRF5	IRF7	NFKB1	CXCL10	MX1	OAS1	ISG15	IL-10	IL-1beta	IL-6	IL-8	IL-15	TNF-α	CCL3 (MIP-1α)	CCL2	CXCL1	CASP1	CASP10	AZI2	PACT	TBK1	TRIM 25	NFKBIA	CARD9	PYCARD	IFNLR1
1 dpi	A1 Trachea	EMC /2012	0.821832	0.627927	0.672503	ND	1.21268	1.24531	1.52189	1.21047	0.805358	1.16955	0.92679	0.800767	0.920649	1.17555	0.983383	1.68786	1.26835	0.561849	0.335806	0.280246	3.13006	0.255203	0.797197	0.689482	0.351045	0.486161	0.4457	1.38429	0.929693	0.997134	0.948253	1.19717	1.22343	0.562091	0.91083	0.696381	1.1763
1 dpi	A2 Trachea	EMC /2012	1.68533	ND	0.578783	ND	10.8005	4.02736	1.97481	1.23977	0.615747	1.24699	1.04197	0.800162	4.5854	1.05178	6.09463	23.8572	5.36725	11.3346	1.00494	0.557011	2.48013	0.0825787	0.847465	0.629664	0.168621	1.66715	1.05014	1.13587	0.719748	1.2912	1.07273	1.00342	3.47087	0.645243	0.664376	0.380289	1.16281
1 dpi	A3 Trachea	EMC /2012	0.909464	0.479692	0.28977	ND	0.851464	1.16813	1.28691	1.35072	0.695607	1.16649	0.851915	1.25563	1.20377	1.03388	0.983703	1.11629	1.71229	0.919863	0.440451	0.917752	1.37913	0.336937	0.973345	1.20644	0.707356	1.22563	0.548916	1.34356	0.903562	0.935406	0.768677	0.844768	1.18433	1.20575	0.979979	0.954024	0.949463
2 dpi	A4 Trachea	EMC /2012	0.627336	ND	0.610316	ND	4.25737	4.13306	2.57298	2.14044	0.619904	2.94969	0.996064	1.37394	2.78206	0.918962	1.78246	19.8074	7.83188	18.0667	0.478875	0.213014	3.15077	0.0737892	0.817292	0.466551	0.112993	0.317535	0.161304	2.1538	1.07735	1.11449	1.01726	1.03475	2.30137	0.410017	1.39947	1.27187	1.27653
2 dpi	A5 Trachea	EMC /2012	0.886527	0.637626	0.374475	ND	1.68834	1.74273	1.76654	0.892551	0.419956	0.719781	1.06103	0.638263	1.00527	0.894345	1.19584	3.24773	1.52879	1.63104	0.16774	0.332839	2.57419	0.00672945	0.674265	0.343555	0.114403	0.403066	0.187238	1.01886	0.740234	1.03911	0.705329	1.00159	1.67469	0.309652	0.599562	0.375196	1.62193
2 dpi	A6 Trachea	EMC /2012	1.2303	0.412805	0.784073	ND	7.6071	5.36891	2.12651	1.39467	0.872641	2.86663	1.11406	1.17475	3.23542	1.12832	16.3223	19.6433	8.27351	19.1979	1.09681	1.29226	2.3511	0.692308	0.922217	2.45015	0.846986	2.71361	1.97888	2.05531	1.47579	1.29009	0.760903	1.06766	2.19961	1.37495	0.804102	1.43514	0.890941
3 dpi	A7 Trachea	EMC /2012	0.480123	ND	0.723093	ND	1.66608	1.47872	1.64768	1.33371	0.833723	1.04957	1.12652	1.22612	1.53191	0.956516	4.96214	2.34862	2.18674	2.58505	0.73038	0.276229	2.99106	0.109938	0.404536	0.582983	0.0958109	0.683373	0.520164	2.89957	0.799827	1.01787	0.744566	0.865197	1.39005	0.59433	0.916914	0.817415	0.877029
3 dpi	A8 Trachea	EMC /2012	0.8094	ND	0.898961	ND	3.09056	2.96249	2.39474	2.46899	0.571787	2.08247	0.848866	1.33882	2.05254	1.10953	6.63323	3.04995	4.10009	5.94461	1.38916	0.215719	2.71687	0.0287663	1.23698	0.646108	0.0929961	1.01418	0.270858	3.10327	1.20757	1.2563	0.98535	1.05904	1.35127	0.588343	1.27604	1.12115	1.14157
3 dpi	A9 Trachea	EMC /2012	0.489836	ND	1.32688	ND	0.959865	1.16293	1.51715	1.36061	0.459523	1.45021	0.891038	0.656071	1.11526	0.82697	1.59204	1.06021	1.86968	0.541122	0.886817	0.291954	3.27724	0.0540936	0.939443	0.629141	0.0623101	0.757441	0.216314	1.23072	0.955372	0.965557	0.616237	0.978682	0.906595	0.406076	1.00447	0.930414	0.934693
1 dpi	A10 Trachea	Jordan -1/2015	0.962183	0.902586	0.713874	ND	1.92101	2.33273	1.67029	1.70959	0.768155	1.20933	0.769961	1.51256	1.46269	0.974441	2.78649	4.05926	1.58125	2.84046	1.52876	0.546624	1.55058	0.154897	0.773067	0.861412	0.10997	1.28322	0.911022	1.8448	0.884779	0.850547	0.51817	0.885079	1.10281	0.488623	1.11839	1.05579	0.694325
1 dpi	A11 Trachea	Jordan -1/2015	3.11051	ND	0.736709	ND	1.36437	1.49981	1.61072	1.74817	1.01479	1.16917	0.888184	1.5273	1.70166	0.969244	1.65926	0.833076	2.52985	1.25948	1.43647	1.30397	2.39407	0.634207	0.747638	0.915472	0.651493	1.4812	1.1197	2.97488	1.13196	0.837146	0.77606	0.86572	1.17116	0.633455	1.34285	1.2189	1.00415
1 dpi	A12 Trachea	Jordan -1/2015	1.02742	ND	0.271625	ND	2.75916	1.1069	1.99121	1.03653	1.85251	1.22679	1.27735	1.31644	0.881076	1.10873	4.84744	1.71175	1.28799	1.88068	1.43176	1.83842	1.13484	0.476911	0.64303	1.24422	1.27591	1.71284	0.954744	2.29781	1.02382	0.551547	0.704451	0.973113	1.05243	1.14038	1.17218	1.34032	1.42866
2 dpi	A13 Trachea	Jordan -1/2015	1.05413	0.691594	1.81568	ND	4.40711	1.85019	2.44666	1.34745	0.670144	1.30239	1.30188	0.850999	1.90335	1.20941	1.29301	7.58369	3.01048	6.85377	1.32957	0.718853	0.204643	0.292909	0.718252	0.960501	0.186703	0.866421	0.421133	0.918942	0.673987	1.11459	1.4041	1.28626	2.7726	0.738798	1.16875	0.707841	1.10833
2 dpi	A14 Trachea	Jordan -1/2015	0.629523	ND	0.48336	ND	8.0406	6.05573	4.41055	1.75367	1.07281	3.3889	0.629011	1.54085	6.89468	1.05324	15.2319	29.5703	8.60571	26.6646	3.2158	0.690551	2.98606	0.348701	0.839132	0.555869	0.258156	2.51923	1.1063	2.93376	1.04004	1.02373	0.764442	1.12067	3.18042	0.639888	1.4311	0.866892	0.95835
2 dpi	A15 Trachea	Jordan -1/2015	0.68973	2.37641	1.31362	ND	11.1745	6.31934	1.47631	1.58893	0.613838	3.80464	0.750399	0.933323	5.89697	1.12725	6.70591	35.7371	12.3902	16.1707	1.30354	0.635936	2.58067	0.193512	0.907483	1.51196	0.102647	1.80844	0.976152	2.49819	1.21806	1.43603	1.22796	1.12359	3.2631	0.770939	0.746126	0.548603	1.08782
3 dpi	A16 Trachea	Jordan -1/2015	1.42926	1.14148	0.582773	ND	2.03993	2.27943	1.91123	2.24105	1.86331	1.25375	1.17346	1.57514	1.7234	1.11486	3.2979	7.40314	4.44054	7.4615	2.16875	1.15834	0.802518	0.878777	1.1057	1.13852	1.18979	2.16346	0.588611	2.36794	0.623552	1.03599	1.11546	1.44181	1.4303	0.853754	1.42308	0.956366	0.571148
3 dpi	A17 Trachea	Jordan -1/2015	0.929238	ND	0.379777	ND	1.73632	2.09894	2.14898	3.17052	1.39597	1.99605	0.871266	2.16326	2.22714	1.26317	3.11934	3.20145	3.64883	2.49228	1.77214	1.07222	2.19258	0.47763	1.3932	2.06622	0.789339	2.06729	1.01076	5.31565	1.40719	1.07418	0.643492	0.996223	1.14144	1.19938	2.26254	1.62268	1.26825
3 dpi	A18 Trachea	Jordan -1/2015	1.66285	0.4005	0.791205	ND	1.42131	1.74574	1.63537	1.7342	1.5808	2.75145	0.750591	1.59218	1.87548	1.4909	3.36797	1.10252	2.27633	0.718436	2.07314	2.30387	2.23986	1.49991	1.28894	1.88125	0.429804	2.36497	2.17653	2.93575	1.94328	1.06968	0.772648	1.11526	0.899564	1.59348	1.65218	1.09076	1.13137
Trachea of each alpaca (AP1 to AP21) was selected and isolated for RNA extraction and conversion to cDNA. The Fluidigm Biomark microfluidic assay was used to amplify and quantify transcripts of 37 innate immune genes at different dpi (1 to 4 dpi). HPRT1, GAPDH and UbC genes were used as normalizers and values obtained from the infected animals were compared to those obtained from non-infected alp…
Abbrevations: A, alpaca; Dpi, days post inoculation; ND, a given gene was not detected; Fc, fold change.

## Sheet: Lung
Fc of innate immune response genes induced at the lung
			IFNs and IFN receptors				Pattern Recognition Receptors (PRRs)					Transcriptional factors					ISGs				Inflammatory cytokines and chemokines									Enzymes						Adaptors			Receptor
Dpi	Etiquetas de fila	Strain	IFN-alpha	IFN-beta	IFN-lambda1	IFN-lambda3	RIG-1	MDA-5	TLR-3	TLR-7	NLRP3	STAT-1	IRF3	IRF5	IRF7	NFKB1	CXCL10	MX1	OAS1	ISG15	IL-10	IL-1beta	IL-6	IL-8	IL-15	TNF-α	CCL3 (MIP-1α)	CCL2	CXCL1	CASP1	CXCL10	AZI2	PACT	TBK1	TRIM 25	NFKBIA	CARD9	PYCARD	IFNLR1
1 dpi	A1 Lung	EMC /2012	0.441376	ND	0.338807	ND	0.996817	1.53683	1.01833	0.360468	0.936026	0.734891	0.847403	0.773569	0.956236	0.944015	1.25045	2.25802	1.22902	1.08743	0.905063	1.2055	0.270673	3.03428	1.01585	2.04411	12.9199	1.55827	1.0847	0.81615	1.25045	0.851885	0.766725	0.914475	1.12974	0.425289	0.94502	0.984756	0.647176
1 dpi	A2 Lung	EMC /2012	1.09757	ND	1.01322	ND	9.75193	8.16653	1.23835	0.804513	0.989721	1.46767	0.88611	0.799683	8.69478	0.943753	5.18191	20.6746	7.44254	24.8095	0.686721	0.986462	5.71202	5.94962	1.10791	1.09603	10.9705	4.98785	3.59067	1.65768	5.18191	1.06559	0.580459	0.868645	4.25527	1.94723	0.527432	0.983834	0.745096
1 dpi	A3 Lung	EMC /2012	0.233409	ND	0.147663	ND	0.308872	1.11931	0.266893	0.648703	0.495346	0.398516	0.792906	0.569381	1.50397	0.915333	0.439901	0.899591	0.472109	2.81529	0.0916168	0.392234	6.11415e-297	0.797544	1.26797	0.140082	6.19319	4.64663	0.597258	0.53405	0.439901	0.847973	1.00167	1.12803	2.35709	0.283263	1.00468	0.471583	0.922801
2 dpi	A4 Lung	EMC /2012	0.433172	4.0814	0.650618	ND	3.56458	3.72304	2.02606	1.39324	0.653775	2.44847	0.792555	0.913876	2.8073	0.877562	2.4551	17.6378	9.84841	16.2699	1.7377	1.0326	3.8055	2.77926	1.0497	2.58104	6.57685	2.0364	0.692859	1.5336	2.4551	1.16849	1.09126	0.887229	1.84545	0.442225	1.14285	1.22579	0.851254
2 dpi	A5 Lung	EMC /2012	0.339607	4.03986	0.0894134	ND	2.58074	5.27559	1.14306	1.21746	0.640119	1.20277	0.73327	0.900998	2.32872	1.14206	4.87874	11.5049	3.07538	8.81157	0.396476	0.739586	0.483869	4.32668	0.915378	0.928021	15.2885	4.90374	2.31096	1.22474	4.87874	1.01743	0.952809	0.863658	1.70991	0.817178	0.749627	1.52479	0.791208
2 dpi	A6 Lung	EMC /2012	0.62232	ND	0.0940701	ND	2.33491	1.6859	1.03334	1.42256	0.470157	1.69139	0.600339	0.948241	2.12024	0.916085	3.22315	7.92275	5.41032	6.61544	0.722863	0.605171	0.833777	5.65961	0.793168	1.03377	9.99023	5.33281	0.952858	1.49033	3.22315	0.718861	0.525866	0.676166	1.1487	0.311519	0.858013	1.16236	0.948927
3 dpi	A7 Lung	EMC /2012	0.267726	ND	0.0270411	ND	0.700696	1.13061	1.11206	0.907657	0.751459	1.18726	0.769474	0.897746	0.879597	0.838575	3.18169	0.464671	0.993953	1.05718	1.50963	0.769671	0.613661	1.78039	0.884466	1.28386	5.7745	4.56443	1.1444	1.364	3.18169	0.872623	0.695721	0.821645	1.0039	0.357037	1.51007	1.30356	0.597528
3 dpi	A8 Lung	EMC /2012	0.637683	6.11335	0.598572	ND	1.51554	1.51009	1.68074	0.85094	0.799827	1.18389	0.885275	0.850488	0.73979	1.05921	2.29638	0.799916	1.32329	1.2395	1.10485	0.984573	0.271372	1.835	1.24577	2.08919	4.44683	1.78037	0.837786	1.35498	2.29638	1.24462	1.01859	1.03346	1.22043	0.559548	1.0032	1.2726	0.899884
3 dpi	A9 Lung	EMC /2012	0.346636	1.0748	0.290921	ND	0.751291	1.16704	0.92903	0.678288	0.40278	0.962518	0.776221	0.716561	0.648379	0.943178	1.4142	0.40903	0.642552	0.414418	0.225748	0.715606	0.428832	2.7358	0.774981	0.763363	10.313	6.69156	1.83189	1.11747	1.4142	0.784629	0.860124	0.877862	0.793746	1.05337	0.57932	0.857575	0.625571
1 dpi	A10 Lung	Jordan -1/2015	0.56028	3.74299	0.303953	ND	0.961452	1.64125	1.51805	0.699632	0.435855	1.01578	0.677829	0.744124	1.61491	0.947132	2.98006	1.91736	1.56052	2.5497	1.05029	1.50798	0.441609	5.12792	0.792633	2.63692	12.701	5.58863	1.76366	1.16429	2.98006	1.41319	0.703337	1.23561	1.44946	0.771554	0.949648	0.883511	1.13412
1 dpi	A11 Lung	Jordan -1/2015	0.85602	ND	0.0854839	ND	1.40863	2.21111	1.01934	0.935361	0.29731	0.73215	0.419134	0.6253	1.40918	0.751565	3.16805	1.79993	2.31123	4.33359	0.898995	0.540374	1.52685	3.24213	0.568451	0.597708	1.34595	3.23099	1.57079	1.51226	3.16805	0.694297	0.382289	0.53127	0.776752	0.373576	0.370486	0.860611	0.67371
1 dpi	A12 Lung	Jordan -1/2015	0.219854	3.02109	0.683727	ND	0.986931	1.51118	0.788641	0.663419	0.331922	0.779156	0.634208	0.592171	0.606031	1.31191	1.07049	0.794731	0.675882	1.14697	0.0989587	1.75241	5.55563	28.5947	0.627155	1.22529	12.3366	16.2164	6.18109	0.62254	1.07049	0.892255	0.708064	0.64667	0.643432	2.12091	0.215555	0.977943	0.927934
2 dpi	A13 Lung	Jordan -1/2015	0.737154	5.28976	0.548505	ND	5.33469	3.51064	1.83794	0.759491	0.550049	1.53301	1.06619	1.17043	4.40665	1.06707	3.72118	19.1425	6.69145	18.8438	1.73198	0.790012	0.715425	1.62324	1.13537	2.62596	6.48126	2.60318	1.28936	1.01478	3.72118	1.34727	0.828237	0.945809	3.03849	0.582441	0.97894	1.49327	0.793347
2 dpi	A14 Lung	Jordan -1/2015	0.624366	0.648636	0.345092	ND	1.79517	1.3151	1.73971	0.486704	0.591412	0.961538	0.563545	0.682634	1.71968	0.823383	1.42363	6.24378	3.63774	5.22451	1.31362	1.28253	0.910857	4.43618	0.872816	0.930592	3.52284	1.92176	1.00345	1.04447	1.42363	0.990248	0.7294	0.919877	1.99028	0.372319	0.740851	1.1969	1.08689
2 dpi	A15 Lung	Jordan -1/2015	0.146474	1.28041	0.160313	ND	7.94721	6.46023	1.0476	0.878432	0.496509	2.28348	0.550283	0.622367	4.34605	0.735798	4.99286	26.0895	9.35662	36.4845	2.26084	0.978302	6.141	7.09065	0.861231	1.10543	10.518	6.81491	2.41051	2.083	4.99286	1.27596	0.57618	0.727164	1.93046	0.67232	0.515736	1.14998	0.809698
3 dpi	A16 Lung	Jordan -1/2015	0.42851	ND	0.0719015	ND	0.904309	1.03867	1.33128	0.857204	0.53107	1.0587	0.793261	0.616479	0.938164	0.704198	1.45686	2.2098	2.0407	1.9064	0.616338	0.453341	0.193297	1.07879	0.630819	1.06469	2.84868	2.74952	0.471241	1.17835	1.45686	0.755248	0.533443	0.834018	0.742101	0.254477	0.622898	0.905685	0.662366
3 dpi	A17 Lung	Jordan -1/2015	0.409743	ND	0.223724	ND	1.33672	1.77516	1.04008	0.486267	0.4111	1.10568	0.620399	0.657031	1.18455	0.907013	2.22871	2.35966	2.14704	3.5834	0.566104	1.92107	2.91746	17.2762	0.618087	1.08886	19.1237	12.8782	5.06338	1.02876	2.22871	1.02387	0.897085	0.826155	0.806925	1.44434	0.727692	0.943762	0.613182
3 dpi	A18 Lung	Jordan -1/2015	0.0864007	2.0645	0.0734475	ND	0.399828	0.579077	0.447748	0.136983	0.217853	0.383663	0.378288	0.389019	0.529357	0.509848	0.543772	0.499484	0.473816	0.59304	0.380992	0.492351	0.366536	3.45975	0.321003	0.221273	4.21081	4.13629	1.88974	0.392485	0.543772	0.367342	0.314727	0.381013	0.440497	0.38062	0.377737	0.576264	0.370584
Lung of each alpaca (AP1 to AP21) was selected and isolated for RNA extraction and conversion to cDNA. The Fluidigm Biomark microfluidic assay was used to amplify and quantify transcripts of 37 innate immune genes at different dpi (1 to 4 dpi). HPRT1, GAPDH and UbC genes were used as normalizers and values obtained from the infected animals were compared to those obtained from non-infected alpaca…
Abbrevations: A, alpaca; Dpi, days post inoculation; ND, a given gene was not detected; Fc, fold change.
